# Supplementary material for: Identification and verification of inflammatory biomarkers for primary Sjögren’s syndrome
Source: Clin Rheumatol. 2024 Feb 20;43(4):1335–52. doi: 10.1007/s10067-024-06901-y (PMC10944815; doi:10.1007/s10067-024-06901-y)
Supplement: Supplementary file 6 — Supplementary file6 (XLSX 13 KB) [file 10067_2024_6901_MOESM6_ESM.xlsx]

## Sheet: Sheet1
Supplementary Table 2: The detailed clinical information of the patients involved
Number	Group	Gender	Age
1	pSS	F	67
2	pSS	F	68
3	pSS	F	64
4	pSS	F	68
5	pSS	F	58
6	pSS	F	70
7	pSS	F	72
8	pSS	F	62
9	pSS	F	59
10	pSS	F	35
11	Normal	F	72
12	Normal	F	76
13	Normal	F	44
14	Normal	F	61
15	Normal	F	58
16	Normal	F	37
17	Normal	F	65
18	Normal	F	58
19	Normal	F	66
20	Normal	F	59
