# Supplementary material for: Identification and verification of inflammatory biomarkers for primary Sjögren’s syndrome
Source: Clin Rheumatol. 2024 Feb 20;43(4):1335–52. doi: 10.1007/s10067-024-06901-y (PMC10944815; doi:10.1007/s10067-024-06901-y)
Supplement: Supplementary file 9 — Supplementary file9 (XLSX 28 KB) [file 10067_2024_6901_MOESM9_ESM.xlsx]

## Sheet: Sheet1
Supplementary Table 5 The result of GO and KEGG enrichment analysis based on candidate genes for inflammation-associated biomarkers in pSS
GO
	ID	Description	GeneRatio	BgRatio	pvalue	p.adjust	qvalue	geneID	Count
BP	GO:0051607	defense response to virus	2022-05-09	265/18723	6.58045e-08	1.73724e-05	7.68874e-06	EIF2AK2/IRF7/RTP4/IL15/CXCL10	5
BP	GO:0140546	defense response to symbiont	2022-05-09	265/18723	6.58045e-08	1.73724e-05	7.68874e-06	EIF2AK2/IRF7/RTP4/IL15/CXCL10	5
BP	GO:0009615	response to virus	2022-05-09	367/18723	3.32634e-07	5.85435e-05	2.59104e-05	EIF2AK2/IRF7/RTP4/IL15/CXCL10	5
BP	GO:0016032	viral process	2022-05-09	415/18723	6.11623e-07	8.07343e-05	3.57317e-05	LY6E/EIF2AK2/IRF7/LAMP3/CCL2	5
BP	GO:0019058	viral life cycle	2022-04-09	317/18723	9.50128e-06	0.00100333	0.00044406	LY6E/EIF2AK2/LAMP3/CCL2	4
BP	GO:1903900	regulation of viral life cycle	2022-03-09	148/18723	3.92632e-05	0.00299906	0.00132734	LY6E/EIF2AK2/LAMP3	3
BP	GO:0035455	response to interferon-alpha	2022-02-09	21/18723	4.29306e-05	0.00299906	0.00132734	EIF2AK2/LAMP3	2
BP	GO:0019221	cytokine-mediated signaling pathway	2022-04-09	472/18723	4.54403e-05	0.00299906	0.00132734	IRF7/IL15/CXCL10/CCL2	4
BP	GO:0050792	regulation of viral process	2022-03-09	164/18723	5.3324e-05	0.00312834	0.00138455	LY6E/EIF2AK2/LAMP3	3
BP	GO:1901623	regulation of lymphocyte chemotaxis	2022-02-09	25/18723	6.12683e-05	0.00323496	0.00143174	CXCL10/CCL2	2
BP	GO:0033280	response to vitamin D	2022-02-09	35/18723	0.000121213	0.00581821	0.00257505	IL15/CXCL10	2
BP	GO:2000401	regulation of lymphocyte migration	2022-02-09	61/18723	0.000370396	0.0152631	0.00675521	CXCL10/CCL2	2
BP	GO:0048247	lymphocyte chemotaxis	2022-02-09	64/18723	0.000407738	0.0152631	0.00675521	CXCL10/CCL2	2
BP	GO:0050766	positive regulation of phagocytosis	2022-02-09	66/18723	0.000433611	0.0152631	0.00675521	IL15/CCL2	2
BP	GO:0072678	T cell migration	2022-02-09	66/18723	0.000433611	0.0152631	0.00675521	CXCL10/CCL2	2
BP	GO:0002548	monocyte chemotaxis	2022-02-09	70/18723	0.000487705	0.0160943	0.00712306	CXCL10/CCL2	2
BP	GO:0098586	cellular response to virus	2022-02-09	84/18723	0.000701537	0.0205471	0.00909381	IRF7/CXCL10	2
BP	GO:0070098	chemokine-mediated signaling pathway	2022-02-09	88/18723	0.000769594	0.0205471	0.00909381	CXCL10/CCL2	2
BP	GO:0048525	negative regulation of viral process	2022-02-09	92/18723	0.000840728	0.0205471	0.00909381	LY6E/EIF2AK2	2
BP	GO:0033273	response to vitamin	2022-02-09	93/18723	0.000858992	0.0205471	0.00909381	IL15/CXCL10	2
BP	GO:0032103	positive regulation of response to external stimulus	2022-03-09	427/18723	0.000893161	0.0205471	0.00909381	IRF7/IL15/CXCL10	3
BP	GO:0050764	regulation of phagocytosis	2022-02-09	95/18723	0.000896093	0.0205471	0.00909381	IL15/CCL2	2
BP	GO:1990868	response to chemokine	2022-02-09	97/18723	0.000933959	0.0205471	0.00909381	CXCL10/CCL2	2
BP	GO:1990869	cellular response to chemokine	2022-02-09	97/18723	0.000933959	0.0205471	0.00909381	CXCL10/CCL2	2
BP	GO:0030593	neutrophil chemotaxis	2022-02-09	103/18723	0.00105214	0.0222211	0.0098347	CXCL10/CCL2	2
BP	GO:0001819	positive regulation of cytokine production	2022-03-09	467/18723	0.0011578	0.0235122	0.0104061	EIF2AK2/IRF7/IL15	3
BP	GO:0031667	response to nutrient levels	2022-03-09	474/18723	0.0012087	0.0236368	0.0104613	EIF2AK2/IL15/CXCL10	3
BP	GO:0071675	regulation of mononuclear cell migration	2022-02-09	115/18723	0.00130899	0.0242775	0.0107448	CXCL10/CCL2	2
BP	GO:0072676	lymphocyte migration	2022-02-09	117/18723	0.00135444	0.0242775	0.0107448	CXCL10/CCL2	2
BP	GO:0002688	regulation of leukocyte chemotaxis	2022-02-09	122/18723	0.00147137	0.0242775	0.0107448	CXCL10/CCL2	2
BP	GO:0051928	positive regulation of calcium ion transport	2022-02-09	122/18723	0.00147137	0.0242775	0.0107448	CXCL10/CCL2	2
BP	GO:1990266	neutrophil migration	2022-02-09	122/18723	0.00147137	0.0242775	0.0107448	CXCL10/CCL2	2
BP	GO:0071621	granulocyte chemotaxis	2022-02-09	125/18723	0.00154377	0.0247003	0.0109319	CXCL10/CCL2	2
BP	GO:0019079	viral genome replication	2022-02-09	131/18723	0.00169361	0.0263008	0.0116403	EIF2AK2/CCL2	2
BP	GO:0097530	granulocyte migration	2022-02-09	148/18723	0.00215445	0.0325014	0.0143846	CXCL10/CCL2	2
BP	GO:1904064	positive regulation of cation transmembrane transport	2022-02-09	151/18723	0.0022413	0.0328724	0.0145488	CXCL10/CCL2	2
BP	GO:0034767	positive regulation of ion transmembrane transport	2022-02-09	167/18723	0.00273226	0.0389901	0.0172564	CXCL10/CCL2	2
BP	GO:0007259	receptor signaling pathway via JAK-STAT	2022-02-09	170/18723	0.00282949	0.0390938	0.0173023	IL15/CCL2	2
BP	GO:0010469	regulation of signaling receptor activity	2022-02-09	173/18723	0.00292834	0.0390938	0.0173023	LY6E/CCL2	2
BP	GO:0007584	response to nutrient	2022-02-09	174/18723	0.00296165	0.0390938	0.0173023	IL15/CXCL10	2
BP	GO:0097696	receptor signaling pathway via STAT	2022-02-09	181/18723	0.00319985	0.0412079	0.0182379	IL15/CCL2	2
BP	GO:0071674	mononuclear cell migration	2022-02-09	196/18723	0.00373976	0.0439305	0.0194429	CXCL10/CCL2	2
BP	GO:0002573	myeloid leukocyte differentiation	2022-02-09	208/18723	0.00420034	0.0439305	0.0194429	IRF7/IL15	2
BP	GO:0071222	cellular response to lipopolysaccharide	2022-02-09	209/18723	0.00423987	0.0439305	0.0194429	CXCL10/CCL2	2
BP	GO:0002685	regulation of leukocyte migration	2022-02-09	210/18723	0.00427957	0.0439305	0.0194429	CXCL10/CCL2	2
BP	GO:0031669	cellular response to nutrient levels	2022-02-09	215/18723	0.00448068	0.0439305	0.0194429	EIF2AK2/IL15	2
BP	GO:0050870	positive regulation of T cell activation	2022-02-09	216/18723	0.00452143	0.0439305	0.0194429	IL15/CCL2	2
BP	GO:0034764	positive regulation of transmembrane transport	2022-02-09	219/18723	0.00464471	0.0439305	0.0194429	CXCL10/CCL2	2
BP	GO:0097529	myeloid leukocyte migration	2022-02-09	220/18723	0.00468615	0.0439305	0.0194429	CXCL10/CCL2	2
BP	GO:0071219	cellular response to molecule of bacterial origin	2022-02-09	221/18723	0.00472777	0.0439305	0.0194429	CXCL10/CCL2	2
BP	GO:0010998	regulation of translational initiation by eIF2 alpha phosphorylation	2022-01-09	10/18723	0.00479769	0.0439305	0.0194429	EIF2AK2	1
BP	GO:0035747	natural killer cell chemotaxis	2022-01-09	10/18723	0.00479769	0.0439305	0.0194429	CCL2	1
BP	GO:0048241	epinephrine transport	2022-01-09	10/18723	0.00479769	0.0439305	0.0194429	LY6E	1
BP	GO:2000425	regulation of apoptotic cell clearance	2022-01-09	10/18723	0.00479769	0.0439305	0.0194429	CCL2	1
BP	GO:0050920	regulation of chemotaxis	2022-02-09	223/18723	0.00481152	0.0439305	0.0194429	CXCL10/CCL2	2
BP	GO:0030595	leukocyte chemotaxis	2022-02-09	230/18723	0.00511008	0.0439305	0.0194429	CXCL10/CCL2	2
BP	GO:0001787	natural killer cell proliferation	2022-01-09	11/18723	0.00527633	0.0439305	0.0194429	IL15	1
BP	GO:0033033	negative regulation of myeloid cell apoptotic process	2022-01-09	11/18723	0.00527633	0.0439305	0.0194429	IRF7	1
BP	GO:0034350	regulation of glial cell apoptotic process	2022-01-09	11/18723	0.00527633	0.0439305	0.0194429	CCL2	1
BP	GO:0039530	MDA-5 signaling pathway	2022-01-09	11/18723	0.00527633	0.0439305	0.0194429	IRF7	1
BP	GO:0051132	NK T cell activation	2022-01-09	11/18723	0.00527633	0.0439305	0.0194429	IL15	1
BP	GO:0071888	macrophage apoptotic process	2022-01-09	11/18723	0.00527633	0.0439305	0.0194429	IRF7	1
BP	GO:1902033	regulation of hematopoietic stem cell proliferation	2022-01-09	11/18723	0.00527633	0.0439305	0.0194429	EIF2AK2	1
BP	GO:1903039	positive regulation of leukocyte cell-cell adhesion	2022-02-09	239/18723	0.00550634	0.0439305	0.0194429	IL15/CCL2	2
BP	GO:0014889	muscle atrophy	2022-01-09	12/18723	0.00575477	0.0439305	0.0194429	IL15	1
BP	GO:0032823	regulation of natural killer cell differentiation	2022-01-09	12/18723	0.00575477	0.0439305	0.0194429	IL15	1
BP	GO:0042118	endothelial cell activation	2022-01-09	12/18723	0.00575477	0.0439305	0.0194429	CXCL10	1
BP	GO:0072683	T cell extravasation	2022-01-09	12/18723	0.00575477	0.0439305	0.0194429	CCL2	1
BP	GO:0031668	cellular response to extracellular stimulus	2022-02-09	246/18723	0.00582412	0.0439305	0.0194429	EIF2AK2/IL15	2
BP	GO:0071216	cellular response to biotic stimulus	2022-02-09	246/18723	0.00582412	0.0439305	0.0194429	CXCL10/CCL2	2
BP	GO:0033689	negative regulation of osteoblast proliferation	2022-01-09	13/18723	0.006233	0.0451687	0.0199909	EIF2AK2	1
BP	GO:0060340	positive regulation of type I interferon-mediated signaling pathway	2022-01-09	13/18723	0.006233	0.0451687	0.0199909	IRF7	1
BP	GO:0051924	regulation of calcium ion transport	2022-02-09	255/18723	0.00624491	0.0451687	0.0199909	CXCL10/CCL2	2
BP	GO:0002756	MyD88-independent toll-like receptor signaling pathway	2022-01-09	14/18723	0.00671103	0.0460185	0.020367	IRF7	1
BP	GO:0042415	norepinephrine metabolic process	2022-01-09	14/18723	0.00671103	0.0460185	0.020367	LY6E	1
BP	GO:0043558	regulation of translational initiation in response to stress	2022-01-09	14/18723	0.00671103	0.0460185	0.020367	EIF2AK2	1
BP	GO:1902036	regulation of hematopoietic stem cell differentiation	2022-01-09	14/18723	0.00671103	0.0460185	0.020367	EIF2AK2	1
BP	GO:0060049	regulation of protein glycosylation	2022-01-09	15/18723	0.00718885	0.047121	0.020855	IL15	1
BP	GO:0140374	antiviral innate immune response	2022-01-09	15/18723	0.00718885	0.047121	0.020855	CXCL10	1
BP	GO:2000402	negative regulation of lymphocyte migration	2022-01-09	15/18723	0.00718885	0.047121	0.020855	CCL2	1
BP	GO:0043270	positive regulation of ion transport	2022-02-09	275/18723	0.00722879	0.047121	0.020855	CXCL10/CCL2	2
BP	GO:0031349	positive regulation of defense response	2022-02-09	278/18723	0.00738212	0.047233	0.0209046	IRF7/IL15	2
BP	GO:1902105	regulation of leukocyte differentiation	2022-02-09	279/18723	0.00743357	0.047233	0.0209046	IRF7/IL15	2
BP	GO:0010819	regulation of T cell chemotaxis	2022-01-09	16/18723	0.00766647	0.047233	0.0209046	CXCL10	1
BP	GO:0051770	positive regulation of nitric-oxide synthase biosynthetic process	2022-01-09	16/18723	0.00766647	0.047233	0.0209046	CCL2	1
BP	GO:0022409	positive regulation of cell-cell adhesion	2022-02-09	284/18723	0.00769326	0.047233	0.0209046	IL15/CCL2	2
BP	GO:0034349	glial cell apoptotic process	2022-01-09	17/18723	0.00814388	0.0473553	0.0209587	CCL2	1
BP	GO:0030728	ovulation	2022-01-09	18/18723	0.0086211	0.0473553	0.0209587	TNFAIP6	1
BP	GO:0048535	lymph node development	2022-01-09	18/18723	0.0086211	0.0473553	0.0209587	IL15	1
BP	GO:1900225	regulation of NLRP3 inflammasome complex assembly	2022-01-09	18/18723	0.0086211	0.0473553	0.0209587	EIF2AK2	1
BP	GO:0006909	phagocytosis	2022-02-09	308/18723	0.00899684	0.0473553	0.0209587	IL15/CCL2	2
BP	GO:0044546	NLRP3 inflammasome complex assembly	2022-01-09	19/18723	0.0090981	0.0473553	0.0209587	EIF2AK2	1
BP	GO:0048245	eosinophil chemotaxis	2022-01-09	19/18723	0.0090981	0.0473553	0.0209587	CCL2	1
BP	GO:1901739	regulation of myoblast fusion	2022-01-09	19/18723	0.0090981	0.0473553	0.0209587	CXCL10	1
BP	GO:0060326	cell chemotaxis	2022-02-09	310/18723	0.0091097	0.0473553	0.0209587	CXCL10/CCL2	2
BP	GO:0006959	humoral immune response	2022-02-09	317/18723	0.00950977	0.0473553	0.0209587	CXCL10/CCL2	2
BP	GO:0003159	morphogenesis of an endothelium	2022-01-09	20/18723	0.0095749	0.0473553	0.0209587	CXCL10	1
BP	GO:0043555	regulation of translation in response to stress	2022-01-09	20/18723	0.0095749	0.0473553	0.0209587	EIF2AK2	1
BP	GO:0061154	endothelial tube morphogenesis	2022-01-09	20/18723	0.0095749	0.0473553	0.0209587	CXCL10	1
BP	GO:0140632	inflammasome complex assembly	2022-01-09	20/18723	0.0095749	0.0473553	0.0209587	EIF2AK2	1
BP	GO:0071496	cellular response to external stimulus	2022-02-09	320/18723	0.00968365	0.0473553	0.0209587	EIF2AK2/IL15	2
BP	GO:0002689	negative regulation of leukocyte chemotaxis	2022-01-09	21/18723	0.0100515	0.0473553	0.0209587	CCL2	1
BP	GO:0006925	inflammatory cell apoptotic process	2022-01-09	21/18723	0.0100515	0.0473553	0.0209587	IRF7	1
BP	GO:0045655	regulation of monocyte differentiation	2022-01-09	21/18723	0.0100515	0.0473553	0.0209587	IRF7	1
BP	GO:0046597	negative regulation of viral entry into host cell	2022-01-09	21/18723	0.0100515	0.0473553	0.0209587	LY6E	1
BP	GO:0051767	nitric-oxide synthase biosynthetic process	2022-01-09	21/18723	0.0100515	0.0473553	0.0209587	CCL2	1
BP	GO:0051769	regulation of nitric-oxide synthase biosynthetic process	2022-01-09	21/18723	0.0100515	0.0473553	0.0209587	CCL2	1
BP	GO:0090026	positive regulation of monocyte chemotaxis	2022-01-09	21/18723	0.0100515	0.0473553	0.0209587	CXCL10	1
BP	GO:0002831	regulation of response to biotic stimulus	2022-02-09	327/18723	0.0100949	0.0473553	0.0209587	IRF7/IL15	2
BP	GO:0007517	muscle organ development	2022-02-09	327/18723	0.0100949	0.0473553	0.0209587	LY6E/CXCL10	2
BP	GO:0050863	regulation of T cell activation	2022-02-09	329/18723	0.0102139	0.0473553	0.0209587	IL15/CCL2	2
BP	GO:0032727	positive regulation of interferon-alpha production	2022-01-09	22/18723	0.0105279	0.0473553	0.0209587	IRF7	1
BP	GO:0032816	positive regulation of natural killer cell activation	2022-01-09	22/18723	0.0105279	0.0473553	0.0209587	IL15	1
BP	GO:0090280	positive regulation of calcium ion import	2022-01-09	22/18723	0.0105279	0.0473553	0.0209587	CCL2	1
BP	GO:1903037	regulation of leukocyte cell-cell adhesion	2022-02-09	336/18723	0.0106352	0.0473553	0.0209587	IL15/CCL2	2
BP	GO:0030325	adrenal gland development	2022-01-09	23/18723	0.0110041	0.0473553	0.0209587	LY6E	1
BP	GO:0032740	positive regulation of interleukin-17 production	2022-01-09	23/18723	0.0110041	0.0473553	0.0209587	IL15	1
BP	GO:0034105	positive regulation of tissue remodeling	2022-01-09	23/18723	0.0110041	0.0473553	0.0209587	IL15	1
BP	GO:0045662	negative regulation of myoblast differentiation	2022-01-09	23/18723	0.0110041	0.0473553	0.0209587	CXCL10	1
BP	GO:0071305	cellular response to vitamin D	2022-01-09	23/18723	0.0110041	0.0473553	0.0209587	IL15	1
BP	GO:0072677	eosinophil migration	2022-01-09	23/18723	0.0110041	0.0473553	0.0209587	CCL2	1
BP	GO:0032496	response to lipopolysaccharide	2022-02-09	343/18723	0.0110642	0.0473553	0.0209587	CXCL10/CCL2	2
BP	GO:0001779	natural killer cell differentiation	2022-01-09	24/18723	0.0114801	0.0473553	0.0209587	IL15	1
BP	GO:0002755	MyD88-dependent toll-like receptor signaling pathway	2022-01-09	24/18723	0.0114801	0.0473553	0.0209587	IRF7	1
BP	GO:0033032	regulation of myeloid cell apoptotic process	2022-01-09	24/18723	0.0114801	0.0473553	0.0209587	IRF7	1
BP	GO:0071676	negative regulation of mononuclear cell migration	2022-01-09	24/18723	0.0114801	0.0473553	0.0209587	CCL2	1
BP	GO:2000310	regulation of NMDA receptor activity	2022-01-09	24/18723	0.0114801	0.0473553	0.0209587	CCL2	1
BP	GO:2000353	positive regulation of endothelial cell apoptotic process	2022-01-09	24/18723	0.0114801	0.0473553	0.0209587	CCL2	1
BP	GO:1904062	regulation of cation transmembrane transport	2022-02-09	357/18723	0.0119454	0.0474639	0.0210067	CXCL10/CCL2	2
BP	GO:0010560	positive regulation of glycoprotein biosynthetic process	2022-01-09	25/18723	0.0119559	0.0474639	0.0210067	IL15	1
BP	GO:0010996	response to auditory stimulus	2022-01-09	25/18723	0.0119559	0.0474639	0.0210067	CXCL10	1
BP	GO:1903901	negative regulation of viral life cycle	2022-01-09	25/18723	0.0119559	0.0474639	0.0210067	LY6E	1
BP	GO:1905563	negative regulation of vascular endothelial cell proliferation	2022-01-09	25/18723	0.0119559	0.0474639	0.0210067	CCL2	1
BP	GO:0051251	positive regulation of lymphocyte activation	2022-02-09	362/18723	0.0122674	0.0475437	0.0210421	IL15/CCL2	2
BP	GO:0002237	response to molecule of bacterial origin	2022-02-09	363/18723	0.0123323	0.0475437	0.0210421	CXCL10/CCL2	2
BP	GO:0043501	skeletal muscle adaptation	2022-01-09	26/18723	0.0124314	0.0475437	0.0210421	IL15	1
BP	GO:0071425	hematopoietic stem cell proliferation	2022-01-09	26/18723	0.0124314	0.0475437	0.0210421	EIF2AK2	1
BP	GO:1903706	regulation of hemopoiesis	2022-02-09	367/18723	0.0125934	0.0475437	0.0210421	IRF7/IL15	2
BP	GO:0050900	leukocyte migration	2022-02-09	369/18723	0.0127248	0.0475437	0.0210421	CXCL10/CCL2	2
BP	GO:0007159	leukocyte cell-cell adhesion	2022-02-09	371/18723	0.0128569	0.0475437	0.0210421	IL15/CCL2	2
BP	GO:0033688	regulation of osteoblast proliferation	2022-01-09	27/18723	0.0129068	0.0475437	0.0210421	EIF2AK2	1
BP	GO:0060142	regulation of syncytium formation by plasma membrane fusion	2022-01-09	27/18723	0.0129068	0.0475437	0.0210421	CXCL10	1
BP	GO:0018108	peptidyl-tyrosine phosphorylation	2022-02-09	375/18723	0.0131229	0.0475437	0.0210421	EIF2AK2/IL15	2
BP	GO:0018212	peptidyl-tyrosine modification	2022-02-09	378/18723	0.013324	0.0475437	0.0210421	EIF2AK2/IL15	2
BP	GO:0010818	T cell chemotaxis	2022-01-09	28/18723	0.013382	0.0475437	0.0210421	CXCL10	1
BP	GO:0032607	interferon-alpha production	2022-01-09	28/18723	0.013382	0.0475437	0.0210421	IRF7	1
BP	GO:0032647	regulation of interferon-alpha production	2022-01-09	28/18723	0.013382	0.0475437	0.0210421	IRF7	1
BP	GO:1903020	positive regulation of glycoprotein metabolic process	2022-01-09	28/18723	0.013382	0.0475437	0.0210421	IL15	1
BP	GO:0030099	myeloid cell differentiation	2022-02-09	381/18723	0.0135264	0.0475437	0.0210421	IRF7/IL15	2
BP	GO:0033028	myeloid cell apoptotic process	2022-01-09	29/18723	0.013857	0.0475437	0.0210421	IRF7	1
BP	GO:0090025	regulation of monocyte chemotaxis	2022-01-09	29/18723	0.013857	0.0475437	0.0210421	CXCL10	1
BP	GO:0095500	acetylcholine receptor signaling pathway	2022-01-09	29/18723	0.013857	0.0475437	0.0210421	LY6E	1
BP	GO:2000406	positive regulation of T cell migration	2022-01-09	29/18723	0.013857	0.0475437	0.0210421	CXCL10	1
BP	GO:0050727	regulation of inflammatory response	2022-02-09	386/18723	0.0138669	0.0475437	0.0210421	TNFAIP6/IL15	2
BP	GO:0051968	positive regulation of synaptic transmission, glutamatergic	2022-01-09	30/18723	0.0143317	0.0485074	0.0214686	CCL2	1
BP	GO:0060218	hematopoietic stem cell differentiation	2022-01-09	30/18723	0.0143317	0.0485074	0.0214686	EIF2AK2	1
BP	GO:0030212	hyaluronan metabolic process	2022-01-09	31/18723	0.0148063	0.0491681	0.021761	IL15	1
BP	GO:1905144	response to acetylcholine	2022-01-09	31/18723	0.0148063	0.0491681	0.021761	LY6E	1
BP	GO:1905145	cellular response to acetylcholine	2022-01-09	31/18723	0.0148063	0.0491681	0.021761	LY6E	1
BP	GO:0010959	regulation of metal ion transport	2022-02-09	406/18723	0.0152665	0.0498036	0.0220423	CXCL10/CCL2	2
BP	GO:0033687	osteoblast proliferation	2022-01-09	32/18723	0.0152807	0.0498036	0.0220423	EIF2AK2	1
BP	GO:1901532	regulation of hematopoietic progenitor cell differentiation	2022-01-09	32/18723	0.0152807	0.0498036	0.0220423	EIF2AK2	1
MF	GO:0005125	cytokine activity	2022-03-08	235/18368	0.000110425	0.00167649	0.000569268	IL15/CXCL10/CCL2	3
MF	GO:0005126	cytokine receptor binding	2022-03-08	271/18368	0.000168382	0.00167649	0.000569268	IL15/CXCL10/CCL2	3
MF	GO:0008009	chemokine activity	2022-02-08	49/18368	0.000193218	0.00167649	0.000569268	CXCL10/CCL2	2
MF	GO:0001664	G protein-coupled receptor binding	2022-03-08	295/18368	0.000216322	0.00167649	0.000569268	RTP4/CXCL10/CCL2	3
MF	GO:0042379	chemokine receptor binding	2022-02-08	72/18368	0.000417853	0.00259069	0.000879691	CXCL10/CCL2	2
MF	GO:0048018	receptor ligand activity	2022-03-08	487/18368	0.000939169	0.00436074	0.00148073	IL15/CXCL10/CCL2	3
MF	GO:0030546	signaling receptor activator activity	2022-03-08	495/18368	0.000984682	0.00436074	0.00148073	IL15/CXCL10/CCL2	3
MF	GO:0005539	glycosaminoglycan binding	2022-02-08	230/18368	0.0041593	0.0161173	0.00547277	TNFAIP6/CXCL10	2
MF	GO:0008603	cAMP-dependent protein kinase regulator activity	2022-01-08	11/18368	0.00478182	0.0161682	0.00549004	CXCL10	1
MF	GO:0033130	acetylcholine receptor binding	2022-01-08	12/18368	0.00521554	0.0161682	0.00549004	LY6E	1
MF	GO:0030548	acetylcholine receptor regulator activity	2022-01-08	15/18368	0.0065157	0.0168322	0.00571552	LY6E	1
MF	GO:0099602	neurotransmitter receptor regulator activity	2022-01-08	15/18368	0.0065157	0.0168322	0.00571552	LY6E	1
MF	GO:0045236	CXCR chemokine receptor binding	2022-01-08	18/18368	0.00781437	0.0186343	0.00632742	CXCL10	1
MF	GO:0005540	hyaluronic acid binding	2022-01-08	22/18368	0.00954362	0.0211323	0.00717565	TNFAIP6	1
MF	GO:0042056	chemoattractant activity	2022-01-08	37/18368	0.0160049	0.0330767	0.0112315	CXCL10	1
MF	GO:0030547	signaling receptor inhibitor activity	2022-01-08	43/18368	0.018579	0.0354416	0.0120345	LY6E	1
MF	GO:0004715	non-membrane spanning protein tyrosine kinase activity	2022-01-08	45/18368	0.0194357	0.0354416	0.0120345	EIF2AK2	1
MF	GO:0048020	CCR chemokine receptor binding	2022-01-08	48/18368	0.0207196	0.0356838	0.0121167	CCL2	1
KEGG
	ID	Description	GeneRatio	BgRatio	pvalue	p.adjust	qvalue	geneID	Count
	hsa05164	Influenza A	2022-04-06	171/8135	2.73676e-06	9.30498e-05	3.74504e-05	EIF2AK2/IRF7/CXCL10/CCL2	4
	hsa04668	TNF signaling pathway	2022-03-06	112/8135	4.93054e-05	0.000838192	0.000337353	IL15/CXCL10/CCL2	3
	hsa05160	Hepatitis C	2022-03-06	157/8135	0.000135161	0.00153183	0.000616525	EIF2AK2/IRF7/CXCL10	3
	hsa05169	Epstein-Barr virus infection	2022-03-06	202/8135	0.000285488	0.00242665	0.000976671	EIF2AK2/IRF7/CXCL10	3
	hsa05171	Coronavirus disease - COVID-19	2022-03-06	232/8135	0.000429706	0.002922	0.00117604	EIF2AK2/CXCL10/CCL2	3
	hsa04623	Cytosolic DNA-sensing pathway	2022-02-06	63/8135	0.000867882	0.00422698	0.00170126	IRF7/CXCL10	2
	hsa04060	Cytokine-cytokine receptor interaction	2022-03-06	295/8135	0.00087026	0.00422698	0.00170126	IL15/CXCL10/CCL2	3
	hsa04622	RIG-I-like receptor signaling pathway	2022-02-06	70/8135	0.00107072	0.00455056	0.00183149	IRF7/CXCL10	2
	hsa05323	Rheumatoid arthritis	2022-02-06	93/8135	0.00188239	0.00653711	0.00263104	IL15/CCL2	2
	hsa04657	IL-17 signaling pathway	2022-02-06	94/8135	0.00192268	0.00653711	0.00263104	CXCL10/CCL2	2
	hsa04061	Viral protein interaction with cytokine and cytokine receptor	2022-02-06	100/8135	0.00217307	0.00665324	0.00267778	CXCL10/CCL2	2
	hsa04620	Toll-like receptor signaling pathway	2022-02-06	104/8135	0.0023482	0.00665324	0.00267778	IRF7/CXCL10	2
	hsa05168	Herpes simplex virus 1 infection	2022-03-06	495/8135	0.00389928	0.0100947	0.0040629	EIF2AK2/IRF7/CCL2	3
	hsa05162	Measles	2022-02-06	139/8135	0.00415665	0.0100947	0.0040629	EIF2AK2/IRF7	2
	hsa04621	NOD-like receptor signaling pathway	2022-02-06	184/8135	0.00718883	0.0159346	0.0064133	IRF7/CCL2	2
	hsa04062	Chemokine signaling pathway	2022-02-06	192/8135	0.00780861	0.0159346	0.0064133	CXCL10/CCL2	2
	hsa05167	Kaposi sarcoma-associated herpesvirus infection	2022-02-06	194/8135	0.00796729	0.0159346	0.0064133	EIF2AK2/IRF7	2
	hsa05203	Viral carcinogenesis	2022-02-06	204/8135	0.00878293	0.01659	0.00667708	EIF2AK2/IRF7	2
	hsa05417	Lipid and atherosclerosis	2022-02-06	215/8135	0.00972259	0.0173983	0.00700242	IRF7/CCL2	2
